# Supplementary material for: Intricacies of human–AI interaction in dynamic decision-making for precision oncology
Source: Nat Commun. 2025 Jan 29;16:1138. doi: 10.1038/s41467-024-55259-x (PMC11779952; doi:10.1038/s41467-024-55259-x)
Supplement: Supplementary file 4 — Source Data [file 41467_2024_55259_MOESM4_ESM.xlsx]

## Sheet: Figure 2
Figure 2
NSCLC
Figure a: Statistics from matched pair randomization test grouped by Evalutors
Evaluator	mean_	stdev	t.obs	p.value	sig
<chr>	<dbl>	<dbl>	<dbl>	<dbl>	<chr>
1	0.26875	0.157973	4.81	0.0166	*
2	0.0625	0.597465	0.3	0.7482	N.S.
3	0.595	0.870255	1.93	0.0164	*
4	-0.175	0.296407	1.67	0.0952	.
5	0.2	0.311677	1.81	0.1272	N.S.
6	0.075	0.291548	0.73	0.5542	N.S.
7	0	0	0	1	N.S.
8	0	0	0	1	N.S.
9	0.075	0.10351	2.05	0.2468	N.S.
Figure b: Statistics from matched pair randomization test grouped by Patient
Patient.No	mean_	stdev	t.obs	p.value	sig
<chr>	<dbl>	<dbl>	<dbl>	<dbl>	<chr>
1	-0.155556	0.367801	1.27	0.2816	N.S.
2	0.111111	0.760665	0.44	0.8706	N.S.
3	0.0622222	0.131698	1.42	0.2432	N.S.
4	0.544444	0.654047	2.5	0.0264	*
5	0.133333	0.229129	1.75	0.118	N.S.
6	0.0444444	0.212786	0.63	0.6914	N.S.
7	0.0722222	0.156347	1.39	0.2494	N.S.
8	0.166667	0.187083	2.67	0.0608	.
Figure c: Decision Adjustment Frequency grouped by Evalutor
Evaluator	Pat 1	Pat 2	Pat 3	Pat 4	Pat 5	Pat 6	Pat 7	Pat 8	Total	Total Percentage
<fctr>	<dbl>	<dbl>	<dbl>	<dbl>	<dbl>	<dbl>	<dbl>	<dbl>	<dbl>	<dbl>
1	1	0	1	1	1	1	1	1	7	88
2	1	1	1	1	1	0	0	0	5	62
3	1	1	1	1	0	1	1	1	7	88
4	1	1	1	0	1	1	1	0	6	75
5	1	1	1	1	1	1	1	1	8	100
6	1	0	1	1	0	1	0	1	5	62
7	0	0	0	0	0	0	0	0	0	0
8	0	0	0	0	0	0	0	0	0	0
9	1	0	0	1	0	0	0	1	3	38
Figure d: Decision Adjustment Frequency grouped by Patient
Patient.No	Eval 1	Eval 2	Eval 3	Eval 4	Eval 5	Eval 6	Eval 7	Eval 8	Eval 9	Total	Total Percentage
<fctr>	<dbl>	<dbl>	<dbl>	<dbl>	<dbl>	<dbl>	<dbl>	<dbl>	<dbl>	<dbl>	<dbl>
1	1	1	1	1	1	1	0	0	1	7	78
2	0	1	1	1	1	0	0	0	0	4	44
3	1	1	1	1	1	1	0	0	0	6	67
4	1	1	1	0	1	1	0	0	1	6	67
5	1	1	0	1	1	0	0	0	0	4	44
6	1	0	1	1	1	1	0	0	0	5	56
7	1	0	1	1	1	0	0	0	0	4	44
8	1	0	1	0	1	1	0	0	1	5	56
HCC
Figure e: Statistics from matched pair randomization test grouped by Evalutors
Evaluator	mean_	stdev	t.obs	p.value	sig
<chr>	<dbl>	<dbl>	<dbl>	<dbl>	<chr>
3	-0.611111	0.857969	2.14	0.1228	N.S.
5	0.0555556	0.881917	0.19	1	N.S.
6	0	0.829156	0	1.1294	N.S.
7	-0.666667	1.32288	1.51	0.4968	N.S.
10	-1.44444	2.60342	1.66	0.1606	N.S.
11	-0.777778	1.64148	1.42	0.3824	N.S.
12	-0.5	0.935414	1.6	0.2468	N.S.
13	-0.666667	1	2	0.1614	N.S.
Figure f: Statistics from matched pair randomization test grouped by Patient
Patient.No	mean_	stdev	t.obs	p.value	sig
<chr>	<dbl>	<dbl>	<dbl>	<dbl>	<chr>
1	-0.9375	1.32119	2.01	0.1238	N.S.
2	0.0625	0.417262	0.42	1	N.S.
3	0.0625	1.42522	0.12	1	N.S.
4	-0.875	2.53194	0.98	0.7456	N.S.
5	0.0625	0.417262	0.42	1	N.S.
6	-1.875	1.3562	3.91	0.0318	*
7	-0.5625	1.11604	1.43	0.2568	N.S.
8	-0.625	0.744024	2.38	0.1174	N.S.
9	-0.5	1.30931	1.08	0.4996	N.S.
Figure g: Decision Adjustment Frequency grouped by Evalutor
Evaluator	Pat 1	Pat 2	Pat 3	Pat 4	Pat 5	Pat 6	Pat 7	Pat 8	Pat 9	Total	Total Percentage
<fctr>	<dbl>	<dbl>	<dbl>	<dbl>	<dbl>	<dbl>	<dbl>	<dbl>	<dbl>	<dbl>	<dbl>
3	0	1	0	0	0	1	1	1	0	4	44
5	1	0	1	0	0	1	1	0	0	4	44
6	1	0	1	1	1	0	0	0	0	4	44
7	0	0	0	0	0	1	0	0	1	2	22
10	1	1	1	1	1	0	1	0	0	6	67
11	1	0	0	0	0	1	0	1	1	4	44
12	1	0	1	0	0	1	0	1	0	4	44
13	1	0	0	1	0	1	1	1	1	6	67
Figure h: Decision Adjustment Frequency grouped by Patient
Patient.No	Eval 3	Eval 5	Eval 6	Eval 7	Eval 10	Eval 11	Eval 12	Eval 13	Total	Total Percentage
<fctr>	<dbl>	<dbl>	<dbl>	<dbl>	<dbl>	<dbl>	<dbl>	<dbl>	<dbl>	<dbl>
1	0	1	1	0	1	1	1	1	6	75
2	1	0	0	0	1	0	0	0	2	25
3	0	1	1	0	1	0	1	0	4	50
4	0	0	1	0	1	0	0	1	3	38
5	0	0	1	0	1	0	0	0	2	25
6	1	1	0	1	0	1	1	1	6	75
7	1	1	0	0	1	0	0	1	4	50
8	1	0	0	0	0	1	1	1	4	50
9	0	0	0	1	0	1	0	1	3	38

## Sheet: Figure 3,4,5,7,s4,s5,s6-nsclc
Figure 3; Figure 4; Figure 5; Figure 7; Supplementary Figure 4; Supplementary Figure 5; and Supplementary Figure 6 for NSCLC
Evaluator	Patient.No	Unassisted Decision (un) Gy/fx	Unassisted Decision Confidence (un conf) (0-5)	AI Recommendation Mean (ai) Gy/fx	AI-Assisted Decision (aia) Gy/fx	AI assisted Decision Confidence (aia conf) (0-5)	AI Trust Level (0-5)	Decision Adjustment (aia-un) Gy/fx	Dissimilarity in Decision-Making (ai-un)	Agreement with AI (-|aia-ai|) Gy/fx	Confidence Change (aia conf - un.conf)	Closness to SOC (-|un-2Gy/frac|)	Closness to SOC (-|aia-2Gy/frac|)	Adjusted Decision (Binary)	Unassisted Decision TCP	Unassisted Decision NTCP	AI assisted Decision TCP	AI assisted Decision NTCP	Unassisted TCP(1-NTCP) (un score)	AI-assisted TCP(1-NTCP) (aia score)	aia score - un score	Reasonableness of RT Outcome Estimation [0-1]	Reasonableness of RT Outcome Estimation Uncertainty Level [0-1]	Agreement with AI Recommended Dose Range [0-2]	Reasonableness of AI Recommendation Uncertainty [0-1]
1	1	1.8	3	2.2	2	3	3	0.2	0.4	-0.2	0	-0.2	0	1	0.676825	0.623739	0.682191	0.628241	0.254662	0.25361	-0.001052	1	1	0	1
1	2	2	3	2.16	2	4	5	0	0.2	-0.2	1	0	0	0	0.666878	0.50949	0.666878	0.50949	0.32711	0.32711	0	1	1	2	1
1	3	1.6	4	2.06	1.8	4	5	0.2	0.5	-0.3	0	-0.4	-0.2	1	0.588606	0.469734	0.596267	0.479103	0.312118	0.310594	-0.00152411	1	1	2	1
1	4	2.2	3	2.9	2.6	3	2	0.4	0.7	-0.3	0	-0.2	-0.6	1	0.524398	0.494323	0.54757	0.504722	0.265176	0.2712	0.00602343	1	1	0	0
1	5	2	3	3.08	2.2	3	2	0.2	1.1	-0.9	0	0	-0.2	1	0.648397	0.611061	0.653698	0.617735	0.252187	0.249886	-0.00230053	1	1	0	0
1	6	1.5	3	2.24	2	3	2	0.5	0.7	-0.2	0	-0.5	0	1	0.436613	0.406906	0.454119	0.420786	0.258952	0.263032	0.00407943	1	1	0	0
1	7	2	3	3	2.25	3	2	0.2	1	-0.8	0	0	-0.25	1	0.683174	0.630785	0.689869	0.636671	0.252238	0.25065	-0.00158824	1	1	0	0
1	8	1.8	3	3	2.2	3	1	0.4	1.2	-0.8	0	-0.2	-0.2	1	0.640591	0.604303	0.650479	0.614339	0.25348	0.250865	-0.00261533	0	1	0	0
2	1	2.8	4	2.2	2.2	4	5	-0.6	-0.6	0	0	-0.8	-0.2	1	0.704636	0.64828	0.687661	0.632951	0.247835	0.252405	0.00457047	1	1	2	1
2	2	3	3	2.16	2.2	5	5	-0.8	-0.8	0	2	-1	-0.2	1	0.69306	0.530164	0.671921	0.513322	0.325625	0.327009	0.00138438	1	1	2	1
2	3	1.8	5	2.06	2	5	5	0.2	0.3	-0.1	0	-0.2	0	1	0.596267	0.479103	0.604006	0.488994	0.310594	0.308651	-0.00194258	1	1	2	1
2	4	2	4	2.9	3	4	5	1	0.9	-0.1	0	0	-1	1	0.513579	0.489442	0.57236	0.515942	0.262212	0.277055	0.0148438	1	1	2	1
2	5	1.8	4	3.08	2.5	4	3	0.7	1.3	-0.6	0	-0.2	-0.5	1	0.643202	0.604663	0.661834	0.628233	0.254282	0.246048	-0.00823349	1	1	0	1
2	6	2.2	4	2.24	2.2	5	5	0	0	0	1	-0.2	-0.2	0	0.461649	0.426897	0.461649	0.426897	0.264572	0.264572	0	1	1	2	1
2	7	2	4	3	2	4	1	0	1	-1	0	0	0	0	0.683174	0.630785	0.683174	0.630785	0.252238	0.252238	0	0	0	0	1
2	8	2.5	4	3	2.5	4	2	0	0.5	-0.5	0	-0.5	-0.5	0	0.658177	0.622454	0.658177	0.622454	0.248492	0.248492	0	1	1	0	0
3	1	2	4	2.2	2.2	4	5	0.2	0.2	0	0	0	-0.2	1	0.682191	0.628241	0.687661	0.632951	0.25361	0.252405	-0.00120533	1	1	2	1
3	2	2	4	2.16	4	3	3	2	0.2	-1.8	-1	0	-2	1	0.666878	0.50949	0.721293	0.554625	0.32711	0.321246	-0.00586426	1	1	0	1
3	3	2	4	2.06	2.06	4	5	0.1	0.1	0	0	0	-0.06	1	0.604006	0.488994	0.605957	0.491547	0.308651	0.3081	-0.000550604	1	1	2	1
3	4	2	3	2.9	4	2	2	2	0.9	-1.1	-1	0	-2	1	0.513579	0.489442	0.637134	0.547571	0.262212	0.288258	0.0260459	1	1	0	0
3	5	2	4	3.08	2	5	2	0	1.1	-1.1	1	0	0	0	0.648397	0.611061	0.648397	0.611061	0.252187	0.252187	0	1	1	0	0
3	6	2	4	2.24	2.2	4	5	0.2	0.2	0	0	0	-0.2	1	0.454119	0.420786	0.461649	0.426897	0.263032	0.264572	0.0015404	1	1	2	1
3	7	2	4	3	2.1	3	3	0.1	1	-0.9	-1	0	-0.1	1	0.683174	0.630785	0.685833	0.633102	0.252238	0.251631	-0.000606716	1	1	0	1
3	8	2	4	3	2.2	4	2	0.2	1	-0.8	0	0	-0.2	1	0.64548	0.609206	0.650479	0.614339	0.25225	0.250865	-0.00138496	1	1	0	0
4	1	3	3	2.2	2.2	3	5	-0.8	-0.8	0	0	-1	-0.2	1	0.710458	0.653771	0.687661	0.632951	0.245981	0.252405	0.00642404	1	1	2	1
4	2	2.8	3	2.16	2.5	3	3	-0.3	-0.6	-0.3	0	-0.8	-0.5	1	0.68764	0.525742	0.679674	0.519376	0.326119	0.326667	0.000548882	1	1	0	1
4	3	2.2	2	2.06	2	4	5	-0.2	-0.1	-0.1	2	-0.2	0	1	0.61185	0.499401	0.604006	0.488994	0.306292	0.308651	0.00235931	1	1	2	1
4	4	3	4	2.9	3	4	4	0	-0.1	-0.1	0	-1	-1	0	0.57236	0.515942	0.57236	0.515942	0.277055	0.277055	0	1	1	2	0
4	5	1.8	3	3.08	2	3	3	0.2	1.3	-1.1	0	-0.2	0	1	0.643202	0.604663	0.648397	0.611061	0.254282	0.252187	-0.00209492	1	1	0	1
4	6	3	3	2.24	2.8	3	3	-0.2	-0.8	-0.6	0	-1	-0.8	1	0.49465	0.454573	0.485971	0.447168	0.269795	0.26866	-0.00113489	1	1	0	1
4	7	2.3	3	3	2.2	3	3	-0.1	0.7	-0.8	0	-0.3	-0.2	1	0.691227	0.637886	0.688517	0.635468	0.250303	0.250986	0.000683267	1	1	0	1
4	8	2.2	3	3	2.2	3	3	0	0.8	-0.8	0	-0.2	-0.2	0	0.650479	0.614339	0.650479	0.614339	0.250865	0.250865	0	1	1	0	1
5	1	2.6	4	2.2	2.3	4	5	-0.3	-0.4	-0.1	0	-0.6	-0.3	1	0.69889	0.642976	0.690433	0.635382	0.249521	0.251744	0.00222317	1	1	2	1
5	2	3	4	2.16	3.1	5	3	0.1	-0.8	-0.9	1	-1	-1.1	1	0.69306	0.530164	0.695802	0.53243	0.325625	0.325336	-0.000288617	1	1	0	1
5	3	1.8	3	2.06	2	4	5	0.2	0.3	-0.1	1	-0.2	0	1	0.596267	0.479103	0.604006	0.488994	0.310594	0.308651	-0.00194258	1	1	2	1
5	4	2.1	4	2.9	2.9	3	2	0.8	0.8	0	-1	-0.1	-0.9	1	0.518923	0.491857	0.566038	0.513053	0.263687	0.27563	0.0119431	0	1	0	1
5	5	2.5	4	3.08	2.6	4	3	0.1	0.6	-0.5	0	-0.5	-0.6	1	0.661834	0.628233	0.664592	0.631858	0.246048	0.244665	-0.00138372	1	1	0	1
5	6	2	3	2.24	2.1	4	5	0.1	0.2	-0.1	1	0	-0.1	1	0.454119	0.420786	0.457847	0.423801	0.263032	0.263811	0.000778893	1	1	2	1
5	7	2.1	3	3	2.5	4	1	0.4	0.9	-0.5	1	-0.1	-0.5	1	0.685833	0.633102	0.696716	0.642869	0.251631	0.248819	-0.00281196	1	0	0	0
5	8	2	3	3	2.2	4	3	0.2	1	-0.8	1	0	-0.2	1	0.64548	0.609206	0.650479	0.614339	0.25225	0.250865	-0.00138496	1	1	0	1
6	1	2.5	3	2.2	2.2	3	5	-0.3	-0.3	0	0	-0.5	-0.2	1	0.696049	0.640395	0.687661	0.632951	0.250302	0.252405	0.00210265	1	1	2	1
6	2	2.5	3	2.16	2.5	4	3	0	-0.3	-0.3	1	-0.5	-0.5	0	0.679674	0.519376	0.679674	0.519376	0.326667	0.326667	0	1	1	0	1
6	3	2	4	2.06	2.1	4	5	0.1	0.1	0	0	0	-0.1	1	0.604006	0.488994	0.607915	0.494133	0.308651	0.307524	-0.00112707	1	1	2	1
6	4	2	3	2.9	2.5	3	1	0.5	0.9	-0.4	0	0	-0.5	1	0.513579	0.489442	0.541606	0.502041	0.262212	0.269698	0.00748585	0	0	0	1
6	5	2.5	3	3.08	2.5	3	2	0	0.6	-0.6	0	-0.5	-0.5	0	0.661834	0.628233	0.661834	0.628233	0.246048	0.246048	0	0	1	0	1
6	6	2.7	3	2.24	2.5	3	3	-0.2	-0.5	-0.3	0	-0.7	-0.5	1	0.481738	0.443587	0.47349	0.436668	0.268045	0.266732	-0.00131346	1	1	0	1
6	7	2.5	3	3	2.5	4	3	0	0.5	-0.5	1	-0.5	-0.5	0	0.696716	0.642869	0.696716	0.642869	0.248819	0.248819	0	1	1	0	1
6	8	2	3	3	2.5	3	5	0.5	1	-0.5	0	0	-0.5	1	0.64548	0.609206	0.658177	0.622454	0.25225	0.248492	-0.00375782	1	1	2	1
7	1	2.2	3	2.2	2.2	3	5	0	0	0	0	-0.2	-0.2	0	0.687661	0.632951	0.687661	0.632951	0.252405	0.252405	0	1	1	2	1
7	2	2	1	2.16	2	1	1	0	0.2	-0.2	0	0	0	0	0.666878	0.50949	0.666878	0.50949	0.32711	0.32711	0	0	0	0	1
7	3	2	3	2.06	2	3	3	0	0.1	-0.1	0	0	0	0	0.604006	0.488994	0.604006	0.488994	0.308651	0.308651	0	1	1	0	1
7	4	2	2	2.9	2	2	3	0	0.9	-0.9	0	0	0	0	0.513579	0.489442	0.513579	0.489442	0.262212	0.262212	0	1	1	0	1
7	5	2.2	3	3.08	2.2	3	3	0	0.9	-0.9	0	-0.2	-0.2	0	0.653698	0.617735	0.653698	0.617735	0.249886	0.249886	0	1	1	0	1
7	6	2	2	2.24	2	2	3	0	0.2	-0.2	0	0	0	0	0.454119	0.420786	0.454119	0.420786	0.263032	0.263032	0	1	1	0	1
7	7	2	1	3	2	1	1	0	1	-1	0	0	0	0	0.683174	0.630785	0.683174	0.630785	0.252238	0.252238	0	0	0	0	1
7	8	2	0	3	2	1	2	0	1	-1	1	0	0	0	0.64548	0.609206	0.64548	0.609206	0.25225	0.25225	0	0	1	0	1
8	1	2.6	2	2.2	2.6	2	5	0	-0.4	-0.4	0	-0.6	-0.6	0	0.69889	0.642976	0.69889	0.642976	0.249521	0.249521	0	1	1	2	1
8	2	2.5	2	2.16	2.5	2	5	0	-0.3	-0.3	0	-0.5	-0.5	0	0.679674	0.519376	0.679674	0.519376	0.326667	0.326667	0	1	1	2	1
8	3	2.1	2	2.06	2.1	2	5	0	0	0	0	-0.1	-0.1	0	0.607915	0.494133	0.607915	0.494133	0.307524	0.307524	0	1	1	2	1
8	4	2.5	2	2.9	2.5	2	5	0	0.4	-0.4	0	-0.5	-0.5	0	0.541606	0.502041	0.541606	0.502041	0.269698	0.269698	0	1	1	2	1
8	5	2.2	2	3.08	2.2	2	5	0	0.9	-0.9	0	-0.2	-0.2	0	0.653698	0.617735	0.653698	0.617735	0.249886	0.249886	0	1	1	2	1
8	6	2.5	2	2.24	2.5	2	5	0	-0.3	-0.3	0	-0.5	-0.5	0	0.47349	0.436668	0.47349	0.436668	0.266732	0.266732	0	1	1	2	1
8	7	2.55	2	3	2.55	2	5	0	0.5	-0.5	0	-0.55	-0.55	0	0.698103	0.644145	0.698103	0.644145	0.248423	0.248423	0	1	1	2	1
8	8	2.2	2	3	2.2	2	5	0	0.8	-0.8	0	-0.2	-0.2	0	0.650479	0.614339	0.650479	0.614339	0.250865	0.250865	0	1	1	2	1
9	1	2	4	2.2	2.2	3	5	0.2	0.2	0	-1	0	-0.2	1	0.682191	0.628241	0.687661	0.632951	0.25361	0.252405	-0.00120533	1	1	2	1
9	2	2	4	2.16	2	4	3	0	0.2	-0.2	0	0	0	0	0.666878	0.50949	0.666878	0.50949	0.32711	0.32711	0	1	1	0	1
9	3	2	4	2.06	2	4	4	0	0.1	-0.1	0	0	0	0	0.604006	0.488994	0.604006	0.488994	0.308651	0.308651	0	0	1	2	1
9	4	2	3	2.9	2.2	3	3	0.2	0.9	-0.7	0	0	-0.2	1	0.513579	0.489442	0.524398	0.494323	0.262212	0.265176	0.00296441	1	1	0	1
9	5	2	5	3.08	2	4	3	0	1.1	-1.1	-1	0	0	0	0.648397	0.611061	0.648397	0.611061	0.252187	0.252187	0	1	1	0	1
9	6	2.5	3	2.24	2.5	3	3	0	-0.3	-0.3	0	-0.5	-0.5	0	0.47349	0.436668	0.47349	0.436668	0.266732	0.266732	0	1	1	0	1
9	7	2	4	3	2	4	2	0	1	-1	0	0	0	0	0.683174	0.630785	0.683174	0.630785	0.252238	0.252238	0	0	1	0	1
9	8	3	3	3	3.2	3	3	0.2	0	-0.2	0	-1	-1.2	1	0.671503	0.637048	0.676995	0.643242	0.243723	0.241524	-0.0021994	1	1	0	1

## Sheet: Figure 3,4,5,8,s4,s5,s6-hcc
Figure 3; Figure 4; Figure 5; Figure 8; Supplementary Figure 4; Supplementary Figure 5; and Supplementary Figure 6 for HCC
Evaluator	Patient No	Unassisted Decision (un) Gy/fx	Unassisted Decision Confidence (un conf) (0-5)	AI Recommendation Mean (ai) Gy/fx	AI assisted Decision (aia) Gy/fx	AI assisted Decision Confidence (aia conf) (0-5)	AI Trust Level (0-5)	Decision Adjustment (aia-un) Gy/fx	Dissimilarity in Decision-Making (ai-un)	Agreement with AI (-|aia-ai|) Gy/fx	Confidence Change (aia conf - un.conf)	Closness to SOC (-|un-10Gy/frac|)	Closness to SOC (-|aia-10Gy/frac|)	Adjusted Decision (Binary)	Unassisted Decision TCP	Unassisted Decision NTCP	AI assisted Decision TCP	AI assisted Decision NTCP	Unassisted TCP(1-NTCP) (un score)	AI-assisted TCP(1-NTCP) (aia score)	aia score - un score	Reasonableness of RT Outcome Estimation [0-1]	Reasonableness of RT Outcome Estimation Uncertainty Level [0-1]	Agreement with AI Recommended Dose Range [0-2]	Reasonableness of AI Recommendation Uncertainty [0-1]
3	1	10	4	6.8	10	3	2	0	-3.2	-3.2	-1	0	0	0	0.930907	0.597124	0.930907	0.597124	0.37504	0.37504	0	0	1	0	1
3	2	10	3	9.5	9.5	4	4	-0.5	-0.5	0	1	-2	0	1	0.934557	0.606705	0.930907	0.597124	0.367557	0.37504	0.00748362	0	1	2	1
3	3	11	3	11.5	11	3	4	0	0.5	-0.5	0	-6	-6	0	0.922366	0.56408	0.922366	0.56408	0.402078	0.402078	0	0	1	2	1
3	4	10	4	9.6	10	4	4	0	-0.4	-0.4	0	-5	-4	0	0.923516	0.56951	0.92478	0.575285	0.397564	0.392768	-0.00479605	0	1	2	1
3	5	7.5	4	9.1	7.5	3	4	0	1.6	-1.6	-1	0	-3	0	0.930907	0.597124	0.926154	0.580946	0.37504	0.388108	0.0130682	0	1	2	1
3	6	10	3	4.2	8	3	2	-2	-5.8	-3.8	0	-1	-3	1	0.929221	0.591919	0.926154	0.580946	0.379197	0.388108	0.00891121	1	0	0	1
3	7	11	3	7.8	10	2	2	-1	-3.2	-2.2	-1	-2.5	-3	1	0.926881	0.58374	0.926154	0.580946	0.385824	0.388108	0.00228431	0	1	0	1
3	8	11	3	9.6	9	3	4	-2	-1.4	-0.6	0	-2	-3	1	0.927636	0.586504	0.926154	0.580946	0.383574	0.388108	0.00453465	0	1	2	1
3	9	10	4	9.1	10	4	4	0	-0.9	-0.9	0	0	0	0	0.422964	0.341655	0.422964	0.341655	0.278456	0.278456	0	0	1	2	1
5	1	5	2	6.8	6	3	0	1	1.8	-0.8	1	0	0	1	0.422964	0.341655	0.422964	0.341655	0.278456	0.278456	0	0	0	0	0
5	2	10	3	9.5	10	4	4	0	-0.5	-0.5	1	0	0	0	0.422964	0.341655	0.422964	0.341655	0.278456	0.278456	0	1	1	2	0
5	3	5	2	11.5	6	3	0	1	6.5	-5.5	1	-1	-1	1	0.430095	0.33931	0.430095	0.33931	0.284159	0.284159	0	0	0	0	0
5	4	8.5	4	9.6	8.5	4	5	0	1.1	-1.1	0	-2	-2	0	0.437678	0.336769	0.437678	0.336769	0.290282	0.290282	0	1	1	2	1
5	5	9	3	9.1	9	5	5	0	0.1	-0.1	2	-2	-2	0	0.410084	0.345399	0.410084	0.345399	0.268441	0.268441	0	1	1	2	1
5	6	9	2	4.2	7	4	2	-2	-4.8	-2.8	2	-2	-1	1	0.410084	0.345399	0.416292	0.343684	0.268441	0.273219	0.00477786	0	1	0	1
5	7	6	3	7.8	6.5	4	2	0.5	1.8	-1.3	1	0	-0.5	1	0.422964	0.341655	0.41957	0.342707	0.278456	0.27578	-0.00267585	1	1	0	0
5	8	10	3	9.6	10	5	5	0	-0.4	-0.4	2	0	0	0	0.930883	0.534132	0.930883	0.534132	0.433669	0.433669	0	1	1	2	1
5	9	10	3	9.1	10	5	5	0	-0.9	-0.9	2	0	0	0	0.930883	0.534132	0.930883	0.534132	0.433669	0.433669	0	1	1	2	1
6	1	7.5	4	6.8	7	4	5	-0.5	-0.7	-0.2	0	-1	-1	1	0.932662	0.542938	0.932662	0.542938	0.426284	0.426284	0	1	1	2	1
6	2	11	4	9.5	11	4	0	0	-1.5	-1.5	0	-1	-1	0	0.929198	0.52485	0.932662	0.542938	0.441508	0.426284	-0.015224	0	0	0	0
6	3	9	3	11.5	11	4	4	2	2.5	-0.5	1	-5	-5	1	0.923497	0.483526	0.923497	0.483526	0.476962	0.476962	0	1	1	2	0
6	4	11	4	9.6	10	4	3	-1	-1.4	-0.4	0	-5	-4	1	0.923497	0.483526	0.924759	0.494454	0.476962	0.467509	-0.0094538	1	1	0	1
6	5	10	4	9.1	9.5	4	5	-0.5	-0.9	-0.4	0	-1	-4	1	0.929198	0.52485	0.924759	0.494454	0.441508	0.467509	0.0260002	1	1	2	1
6	6	10	4	4.2	10	4	2	0	-5.8	-5.8	0	-1	-0.5	0	0.929198	0.52485	0.930029	0.529556	0.441508	0.437526	-0.00398192	1	1	0	0
6	7	7	4	7.8	7	5	4	0	0.8	-0.8	1	0	0	0	0.931939	0.451048	0.931939	0.451048	0.51159	0.51159	0	1	1	2	0
6	8	10	4	9.6	10	4	5	0	-0.4	-0.4	0	0	0	0	0.931939	0.451048	0.931939	0.451048	0.51159	0.51159	0	1	1	2	1
6	9	9	4	9.1	9	5	5	0	0.1	-0.1	1	-1	0	0	0.930354	0.440248	0.931939	0.451048	0.520767	0.51159	-0.00917749	1	1	2	1
7	1	4	2	6.8	4	2	3	0	2.8	-2.8	0	-1	0	0	0.933614	0.462062	0.931939	0.451048	0.502227	0.51159	0.00936275	1	1	0	1
7	2	8	2	9.5	8	2	1	0	1.5	-1.5	0	0	-7	0	0.931939	0.451048	0.922933	0.382192	0.51159	0.570196	0.0586057	0	0	0	1
7	3	5	2	11.5	5	3	2	0	6.5	-6.5	1	-3	-3	0	0.927468	0.419034	0.927468	0.419034	0.538827	0.538827	0	0	1	0	1
7	4	7	2	9.6	7	3	3	0	2.6	-2.6	1	-1.5	-1.5	0	0.929596	0.4349	0.929596	0.4349	0.525315	0.525315	0	1	1	0	1
7	5	5	5	9.1	5	3	1	0	4.1	-4.1	-2	-1	-1	0	0.930354	0.440248	0.930354	0.440248	0.520767	0.520767	0	0	0	0	1
7	6	7	3	4.2	4	2	3	-3	-2.8	-0.2	-1	0	-1	1	0.923749	0.315814	0.925041	0.317985	0.632016	0.630891	-0.00112479	1	1	0	1
7	7	5	2	7.8	5	2	3	0	2.8	-2.8	0	-5	-5	0	0.91846	0.305347	0.91846	0.305347	0.638011	0.638011	0	1	1	0	1
7	8	9	3	9.6	9	3	5	0	0.6	-0.6	0	-2.5	-2.5	0	0.920855	0.3105	0.920855	0.3105	0.63493	0.63493	0	1	1	2	1
7	9	12	4	9.1	9	4	5	-3	-2.9	-0.1	0	-1	-1	1	0.922533	0.313664	0.922533	0.313664	0.633168	0.633168	0	1	1	2	1
10	1	9	3	6.8	7	4	5	-2	-2.2	-0.2	1	-1	-1	1	0.922533	0.313664	0.922533	0.313664	0.633168	0.633168	0	1	1	2	1
10	2	8	3	9.5	9	2	4	1	1.5	-0.5	-1	-1	-1	1	0.922533	0.313664	0.922533	0.313664	0.633168	0.633168	0	0	1	2	1
10	3	9	4	11.5	6	3	3	-3	2.5	-5.5	-1	-1	-1	1	0.922533	0.313664	0.922533	0.313664	0.633168	0.633168	0	1	1	0	1
10	4	10	5	9.6	3	2	3	-7	-0.4	-6.6	-3	0	-0.5	1	0.923749	0.315814	0.923132	0.314734	0.632016	0.632591	0.000574322	1	1	0	1
10	5	10	4	9.1	11	3	3	1	-0.9	-1.9	-1	0	0	1	0.933764	0.29849	0.933764	0.29849	0.655045	0.655045	0	1	1	0	1
10	6	10	5	4.2	10	4	2	0	-5.8	-5.8	-1	0	0	0	0.933764	0.29849	0.933764	0.29849	0.655045	0.655045	0	0	1	0	1
10	7	8	4	7.8	5	3	3	-3	-0.2	-2.8	-1	-3	-6	1	0.929071	0.29417	0.92532	0.290065	0.655767	0.656918	0.0011509	1	1	0	1
10	8	8	5	9.6	8	3	3	0	1.6	-1.6	-2	-1	-5	0	0.932102	0.297036	0.92646	0.291351	0.655234	0.656535	0.00130123	1	1	0	1
10	9	8	4	9.1	8	4	3	0	1.1	-1.1	0	-2	-4	0	0.930536	0.295597	0.927711	0.292755	0.655473	0.656119	0.00064682	1	1	0	1
11	1	10	4	6.8	7	4	4	-3	-3.2	-0.2	0	-1	-3	1	0.932102	0.297036	0.929071	0.29417	0.655234	0.655767	0.00053269	1	1	2	0
11	2	10	4	9.5	10	5	5	0	-0.5	-0.5	1	-1	-3	0	0.932102	0.297036	0.929071	0.29417	0.655234	0.655767	0.00053269	1	1	2	1
11	3	10	3	11.5	10	4	5	0	1.5	-1.5	1	0	-2	0	0.933764	0.29849	0.930536	0.295597	0.655045	0.655473	0.000427504	1	1	2	1
11	4	9	4	9.6	9	5	5	0	0.6	-0.6	1	-1	0	0	0.921344	0.582646	0.919843	0.565055	0.384527	0.400081	0.0155542	1	1	2	1
11	5	9	3	9.1	9	4	5	0	0.1	-0.1	1	-5	-5	0	0.913692	0.477223	0.913692	0.477223	0.477657	0.477657	0	1	1	2	1
11	6	9	3	4.2	5	3	2	-4	-4.8	-0.8	0	-2	-5	1	0.917105	0.529701	0.913692	0.477223	0.431314	0.477657	0.0463435	1	1	0	0
11	7	8.5	3	7.8	8.5	4	5	0	-0.7	-0.7	1	-4	-3.5	0	0.914735	0.494354	0.915293	0.503032	0.462533	0.454871	-0.00766121	1	1	2	1
11	8	11	3	9.6	10	4	5	-1	-1.4	-0.4	1	-3	-3	1	0.915873	0.511912	0.915873	0.511912	0.447027	0.447027	0	1	1	2	1
11	9	8	3	9.1	9	4	5	1	1.1	-0.1	1	-2	-2	1	0.917105	0.529701	0.917105	0.529701	0.431314	0.431314	0	1	1	2	1
12	1	12	4	6.8	10	4	0	-2	-5.2	-3.2	0	-1.5	-1.5	1	0.917756	0.53851	0.917756	0.53851	0.423535	0.423535	0	0	0	0	0
12	2	12	3	9.5	12	3	4	0	-2.5	-2.5	0	0	-1	0	0.919843	0.565055	0.918429	0.547352	0.400081	0.415726	0.0156447	1	1	2	0
12	3	9	3	11.5	9.5	3	5	0.5	2.5	-2	0	0	0	1	0.931653	0.374994	0.931653	0.374994	0.582289	0.582289	0	1	1	2	1
12	4	10	5	9.6	10	4	5	0	-0.4	-0.4	-1	0	0	0	0.931653	0.374994	0.931653	0.374994	0.582289	0.582289	0	1	1	2	1
12	5	9	4	9.1	9	4	5	0	0.1	-0.1	0	-1	0	0	0.933316	0.38187	0.931653	0.374994	0.57691	0.582289	0.00537814	1	1	2	1
12	6	8	3	4.2	6	2	2	-2	-3.8	-1.8	-1	-1	0	1	0.933316	0.38187	0.931653	0.374994	0.57691	0.582289	0.00537814	0	1	0	1
12	7	8	3	7.8	8	3	5	0	-0.2	-0.2	0	-2	-2	0	0.928599	0.362066	0.928599	0.362066	0.592385	0.592385	0	1	1	2	1
12	8	10	4	9.6	9	4	4	-1	-0.4	-0.6	0	0	-1	1	0.931653	0.374994	0.930079	0.368375	0.582289	0.587461	0.00517255	1	1	2	0
12	9	12	4	9.1	12	4	3	0	-2.9	-2.9	0	-1	-1	0	0.933316	0.38187	0.930079	0.368375	0.57691	0.587461	0.0105507	1	1	0	1
13	1	8	3	6.8	7	3	5	-1	-1.2	-0.2	0	-1	-1	1	0.930079	0.368375	0.930079	0.368375	0.587461	0.587461	0	1	1	2	1
13	2	10	4	9.5	10	4	5	0	-0.5	-0.5	0	0	0	0	0.942314	0.349642	0.942314	0.349642	0.612842	0.612842	0	1	1	2	1
13	3	10	3	11.5	10	3	5	0	1.5	-1.5	0	0	0	0	0.942314	0.349642	0.942314	0.349642	0.612842	0.612842	0	1	1	2	1
13	4	9	3	9.6	10	3	5	1	0.6	-0.4	0	-2	0	1	0.946212	0.357273	0.942314	0.349642	0.608156	0.612842	0.00468645	1	1	2	1
13	5	9	3	9.1	9	4	5	0	0.1	-0.1	1	-2	-2	0	0.946212	0.357273	0.946212	0.357273	0.608156	0.608156	0	1	1	2	1
13	6	9	3	4.2	7	2	3	-2	-4.8	-2.8	-1	-2	-2	1	0.93877	0.342356	0.93877	0.342356	0.617376	0.617376	0	1	1	0	1
13	7	10	4	7.8	9	3	3	-1	-2.2	-1.2	-1	-2	-1	1	0.946212	0.357273	0.940494	0.34597	0.608156	0.615112	0.00695592	1	1	0	1
13	8	11	4	9.6	10	4	5	-1	-1.4	-0.4	0	-1	-1	1	0.940494	0.34597	0.940494	0.34597	0.615112	0.615112	0	1	1	2	1
13	9	12	4	9.1	10	4	5	-2	-2.9	-0.9	0	-2	-1	1	0.93877	0.342356	0.940494	0.34597	0.617376	0.615112	-0.00226494	1	1	2	1

## Sheet: Figure s7
Supplementary Figure 8
Pat	Eval	un	ai	ai TCP	ai NTCP	aia	un conf	aia conf	ai trust	RTOE:avg	RTOE:uncert	ai: avg	ai: uncert	Unassisted Remark	Unassisted Remark Summary	AI-assisted Remark	AI-assisted Remark Summary
1	9	2	2.2	0.685	0.631	2.2	4	3	5	1	1	2	1	concerned about hypofractionation due to the fact that the mid-tx PET shows disease right at the esophagus.	concerned about OAR (esophagus)	-
2	9	2	2.2	0.669	0.511	2	4	4	3	1	1	0	1	disease remains peri-esophageal at the mid-tx PET	concerned about OAR (esophagus)	Can achieve same TCP/NTCP at 2 Gy/fx, so why suggest something higher? I'm worried about the accuracy of the NTCP calculation. By escalating to recommended dose, the TCP is still the same, so why risk it?	relation between RTOE and AI-recommendation seems inconsistent, concerned about RTOE-NTCP accuracy
3	2	1.8	2.1	0.604	0.489	2	5	5	5	1	1	2	1	High V20	concerned about OAR (lung)	-	-
3	4	2.2	2.1	0.604	0.489	2	2	4	5	1	1	2	1	The plan appears to be inadequately covering the primary, so more than adapting the dose of this plan up or down, I would advocate for the plan to be modified to improve coverage of the primary.	Anatomical Adaptation instead of dose adaptiation	-	-
3	9	2	2.1	0.604	0.489	2	4	4	4	0	1	2	1	tumor is peri-esophageal (station 7 on pre-tx PET. On post-tx PET, station 7 continues to enhance. Pushing the dose would be very unwise!	concerned about OAR (esophagus). Disagree with dose escalation.	Esophagus is VERY sensitive to RT and is typically dose-limiting structure. I think the NTCP is too low here, if anything, looking at the estimates at the higher dose per fraction.	concerned about RTOE-NTCP accuracy w.r.t esophagus
4	3	2	2.9	0.56	0.51	4	3	2	2	1	1	0	0	Unclear why 2.5 Gy/fx is recommended as the base evaluation dose in this scenario, this is not standard for practice anywhere to my knowledge. Standard dose/fractionation is 60-66 Gy in 2 Gy daily fractions. Additionally, the DVH does not make sense to me, if 2.5 Gy/fx is recommended, the PTV should be getting 50 Gy however the DVH shows that almost none of the PTV is receiving 50 Gy, and only 95…	Disagree with Evaluation Phase dose fractionation and potential inconsistency with DVH	Again, reason for AI recommendation appears unclear. Absolute difference between TCP and NCTP continues to increase with increasing dose/fx according to this model - why not go higher then?	relation between RTOE and AI-recommendation seems inconsistent; AI-recommendation must have been higher according to the RTOE
4	4	3	2.9	0.56	0.51	3	4	4	4	1	1	2	0	I'm somewhat confused by the DVH since I was expecting to see coverage with 50Gy after 2.5Gy over 20 fractions in the evaluation phase. But since it looks like the tumor only got <40 Gy over the first 20 fractions, has persistent uptake on PET, and there is some room on OARs (esp lungs-GTV), I am comfortable escalating dose.	potential inconsistency with DVH, poential dose escalation	A 4% increase in NTCP for an additional 10Gy seems low to me, especially with such small error bars.	concerned about RTOE-NTCP accuracy: low rise (NTCP) over run (dose)
4	6	2	2.9	0.56	0.51	2.5	3	3	1	0	0	0	1	-	-	Seems to have a very tight range for NTCP despite a wide dose range	concerned about RTOE-NTCP accuracy: low rise (NTCP) over run (dose)
4	9	2	2.9	0.56	0.51	2.2	3	3	3	1	1	0	1	Had trouble reading the mid-PET (pixelated). Mid-esoph dose very high on the DVH curve, so this is a case to "slow down" (but I don't have data to say you can go below 2 Gy/fx without adversely affecting clinical control)	Trouble with PET treatment Planner, OAR dose high, potential dose deescalation	-	-
5	4	1.8	3.1	0.676	0.647	2	3	3	3	1	1	0	1	Patient appears to have had a good response to therapy at the 20 fraction mark. Given that many critical OARs have received substantial dose from the first 20 fractions (Lung V20, esophagus, etc), I would prioritize protecting OARs over escalating dose to tumor. In a clinical setting, I would also consider the patient's clinical status (overall tolerance of treatment, degree of dysphagia, etc)	Postive response by patient during KBRART evaluation phase. OAR. Consider other clinical factors.	Having this calculation is helpful to me in weighing the risks and benefits of dose adaptation, but I would like to know additional details. For example, if this algorithm was trained on patients treated after durva was incorporated into the standard of care, after which the pneumonitis risk has been higher. I am also not certain which organs are accounted for in the NTCP- to what degree is this …	uncertain about RTOE-NTCP modeling wrt to OAR lung, esophagus, bronchus and incorporation of chemo information
5	7	2.2	3.1	0.676	0.647	2.2	3	3	3	1	1	0	1	reasonable amount of residual disease	Postive response by patient KBRART evaluation phase	-	-
5	9	2	3.1	0.676	0.647	2	5	4	3	1	1	0	1	-	-	I worry about esophageal toxicity with the proposed dose!	concerned about OAR (esophagus) toxicity for the AI recommendation
6	4	3	2.2	0.458	0.424	2.8	3	3	3	1	1	0	1	-	-	I think there should be error bars going in both directions. Some graphs have had error bars regarding NTCP, others have had error bars for TCP.	concerned about RTOE error bars
6	9	2.5	2.2	0.458	0.424	2.5	3	3	3	1	1	0	1	There is enhancement where the esophagus lies (perhaps evidence of esoph irritation/edema and not presumptively not tumor since not positive ot pre-tx pet. Esoph is on the edge of the tx field. I presume it might be ok to continue at same dose or perhaps dose escalate a little, if esophagus spared, but don't have much clinical experience.	potential dose esclation if OAR spared	Based on this graph I probably would push to 2.5 Gy/fx, not 2.25 (1% increase in NTCP and TCP) by doing so -- trade-off seems reasonable (if those estimates are accurate, of course)	relation between RTOE and AI-recommendation seems inconsistent
7	2	2	3	0.708	0.653	2	4	4	1	0	0	0	1	-	-	Although constraints are met, target volumes are big for hypofractionation to 3Gy or higher.	target volumes are large for hypofractionation
7	3	2	3	0.708	0.653	2.1	4	3	3	1	1	0	1	-	-	Again, don't understand why recommendation is not for largest absolute difference between TCP and NTCP	relation between RTOE and AI-recommendation seems inconsistent
7	9	2	3	0.708	0.653	2	4	4	2	0	1	0	1	I'm really worried about esoph toxicity, looking at the treatment plan. I have no data re: reducing dose per fraction below 2 Gy, so will say 2 Gy, but this patient is going to clinically suffer if dose escalated! Mid-tx PET shows peri-esophageal PET positivity!	concerned about OAR (esophagus). Potentially dose deescalate	-	-
8	3	2	3	0.669	0.634	2.2	4	4	2	1	1	0	0	-	-	I chose 2.2 Gy/fx as it provided the largest absolute difference between TCP and NCTP (65% vs 61%) of the information provided. Increasing to the recommended dose level of 3 Gy/fx only increases the TCP by 2% while increasing the NTCP by 3%, so it does not seem worthwhile to escalate beyond 2.2 Gy based on this model	decision adjustment made based on RTOE, bypassing AI-recommendation
8	7	2	3	0.669	0.634	2	0	1	2	0	1	0	1	apparent dose response, may not need 66Gy	Postive response by patient during KBRART evaluation phase. Potential Dose descalation.	with multiple level 1 trials showing no benefit of dose escalation, it's hard to have any confidence in these recommendations	Confirmation bias on prior clinical trails showing no benefits of dose escalation
8	9	3	3	0.669	0.634	3.2	3	3	3	1	1	0	1	It appears teh esophagus is not involved in this case (no station 7/8/9 LN) so I think it would be ok to escalate, though I have no personal experience doing it, so picked 3 Gy.	OAR seems safe. Potential dose escalation. Not enough knowledge.	The esophagus wasn't treated to a very high dose here, so would have perhaps pushed the dose escalation a little bit harder. (?)	OAR (esophagus) seems safe. Potential dose escalation.

## Sheet: Figure s8
Supplementray Figure 8
Pat	Eval	un	ai	ai TCP	ai NTCP	aia	un conf	aia conf	ai trust	RTOE:avg	RTOE:uncer	ai: avg	ai: uncer	Unassisted Remark	Unassisted Remark Summary	AI-assisted Remark	AI-assisted Remark Summary
1	11	10	6.8	0.93	0.58	7	4	4	4	1	1	2	0	Change in ALBI mid treatment so would pause but not sure if that's representative of less liver reserve....but would stick with BED of 100 for CP A disease.	negative Evaluation Phase response (LF), aim for 100 BED, CP A disease	I would back off on the dose with assistance and would ensure I keep the BED above 72 like I would with CP B disease.	Agreement with AI, lower dose to BED>72
1	13	8	6.8	0.93	0.58	7	3	3	5	1	1	2	1	I don't believe that HCC requires a full 50Gy/5fx for local control -- my script would probably be lower -- so hard to know what the right adaptation dose would be.	potential dose deescalation	-	-
2	10	8	9.5	0.42	0.34	9	3	2	4	0	1	2	1	-	-	This curve show improved control with less toxicity with higher dose.	Decision Adjustement with RTOE
3	11	10	11.5	0.93	0.54	10	3	4	5	1	1	2	1	-	-	I would consider going higher per AI recommendation if liver constraints and OARs were ok; otherwise would stick with BED of 100 (10 Gy x5)	Disagreeemtn with AI, concerend and uncertain if OAR safe
4	10	10	9.6	0.93	0.44	3	5	2	3	1	1	0	1	-	-	There seems to be a big increase in NTCP for a small change in TCP for this case. Surprised the AI wants to go so high.	relation between RTOE and AI-recommendation seems inconsistent;
4	11	9	9.6	0.93	0.44	9	4	5	5	1	1	2	1	Great liver function (CPA, ALBI 1), low volume disease, and low normal liver dose: would try for BED of 100; therefore 9 Gy x2 for the last 2 fractions would reach that threshold.	postive Evaluation Phase response (LF), aim for 100 BED	This seems very reasonable since within standard of EQD2 or BED for HCC with CP A disease	Agreement with AI
5	10	10	9.1	0.92	0.31	11	4	3	3	1	1	0	1	-	-	Here, there seems to be an advantage for more dose.	decision adjustment made based on RTOE, bypassing AI-recommendation
5	11	9	9.1	0.92	0.31	9	3	4	5	1	1	2	1	Close to heart so would lower dose to reach BED of 100 for last 2 txts	concern with OAR (heart), dose deescalate, aim for 100 BED	-	-
6	7	7	4.2	0.93	0.29	4	3	2	3	1	1	0	1	-	-	with TCP near identical per dose, it seems like omitting last two fractions should be an option	decision adjustment made based on RTOE, while agreeing with AI-recommendation, Steep Rise (NTCP) over run (dose) seems low
6	10	10	4.2	0.93	0.29	10	5	4	2	0	1	0	1	-	-	There seems to be more improved in TCP with higher dose relative to increase in NTCP.	decision adjustment made based on RTOE, bypassing AI-recommendation' Steep Rise (NTCP) over run (dose) seems low
6	11	9	4.2	0.93	0.29	5	3	3	2	1	1	0	0	Keeping BED of 100 since CP A disease like other cases.	aim for 100 BED	Keeping BED above 72 and within the range but on the higher end	decision adjustment made based on RTOE, while agreeing with AI-recommendation
7	10	8	7.8	0.92	0.52	5	4	3	3	1	1	0	1	-	-	Seems to be a small increase in TCP for higher increase in NTCP	decision adjustment made based on RTOE, bypassing AI-recommendation' Steep Rise (NTCP) over run (dose) seems low
7	11	8.5	7.8	0.92	0.52	8.5	3	4	5	1	1	2	1	Large tumor; preserved liver function based on ALBI and CP after 3 txts so would try for BED >72 like CP B disease phase 1/2 trial	Large tumor, postive Evaluation Phase response (LF), aim for >72 BED, CP B disease	-	-
8	11	11	9.6	0.93	0.37	10	3	4	5	1	1	2	1	Liver dose very low and tolerated 11 Gy x 3 well	postive Evaluation Phase response	-	-
9	10	8	9.1	0.94	0.34	8	4	4	3	1	1	0	1	Not the best liver function, would plan for 8 Gy x 5 up front.	OK LF	-	-
9	11	8	9.1	0.94	0.34	9	3	4	5	1	1	2	1	Initial CP B disease so backing off of the dose but keep BED still high (>100).	CP B Disease, aim for BED >100	8-9 Gy seems reasonable	Agreement with AI
